# Supplementary material for: Whole-exome sequencing of alpha-fetoprotein producing gastric carcinoma reveals genomic profile and therapeutic targets
Source: Nat Commun. 2021 Jun 24;12:3946. doi: 10.1038/s41467-021-24170-0 (PMC8225795; doi:10.1038/s41467-021-24170-0)
Supplement: Supplementary file 6 — Source Data [file 41467_2021_24170_MOESM6_ESM.zip]

Archive with 3 entries (3 files):
- Source data2-full scan of blot in figure 5l.pdf
- Source data3-Somatic mutation profile.xlsx
- Source Data1.xlsx
